# Supplementary material for: Nonvisual Support for Understanding and Reasoning about Data Structures
Source: Proc SIGCHI Conf Hum Factor Comput Syst. Author manuscript; Available in PMC 2026 Jul 17. (PMC13374576; doi:10.1145/3772318.3791656)
Supplement: Supplemental Materials [file NIHMS2178337-supplement-Supplemental_Materials.zip]

Archive with 6 entries (6 files):
- .DS_Store
- UserStudy.docx
- Codebook.docx
- README.md
- CodeMapping.pdf
- Codebook.xlsx
