# Supplementary material for: Nonvisual Support for Understanding and Reasoning about Data Structures
Source: Proc SIGCHI Conf Hum Factor Comput Syst. Author manuscript; Available in PMC 2026 Jul 17. (PMC13374576; doi:10.1145/3772318.3791656)
Supplement: Supplemental Materials [file NIHMS2178337-supplement-Supplemental_Materials.zip › README.md]

# Supplemental Materials for Nonvisual Support for Understanding and Reasoning about Data Structures

This repository contains supplemental materials that accompany our paper.  
They provide transparency into our qualitative analysis process, the final codebook, and the user study design.  

## Files Included

- **CodeMapping.pdf**  
  Export of the original *Miro sticky-note clustering*.  
  Shows the early-stage coding process and how codes were grouped into categories and themes.  

- **Codebook.xlsx**  
  Tabular version of the finalized codebook.  
  Includes all 78 focused codes, their categories, and overarching themes in a structured format.  

- **Codebook.docx**  
  Full narrative codebook with definitions.  
  Each code is described in detail with its meaning and placement within the category/theme hierarchy.  

- **UserStudy.docx**  
  Study materials provided to participants.  
  Includes:  
  - **Tasks**: Array and tree-based exercises (e.g., element location, BST property check).  
  - **Semi-Structured Interview Questions**: Reflection prompts about representation use, preferences, and learning experiences.  
