# Supplementary material for: Nonvisual Support for Understanding and Reasoning about Data Structures
Source: Proc SIGCHI Conf Hum Factor Comput Syst. Author manuscript; Available in PMC 2026 Jul 17. (PMC13374576; doi:10.1145/3772318.3791656)
Supplement: Supplemental Materials [file NIHMS2178337-supplement-Supplemental_Materials.zip › Codebook.xlsx]

## Sheet: Sheet1
Code	Category	Theme
Tactile Intuitiveness	Tactile Affordances	1. Representation Affordances & Limitations: How each modality enables or constrains different types of interaction and understanding
Tactile Comprehension advantages
Ease of Tactile Navigation
Tactile supports Mental Visualization
Tactile-Supported BST Understanding
Strong tactile preference
Tactile Efficiency Trade-Offs
Positive Attitudes Toward Braille.
Tactile Perception Challenges
Braille Format Challenges.
Navigable tree supports efficient hierarchical access	Navigable Affordances
Digital Efficiency Trade-Offs
Navigable tree/list has familiar interaction patterns
Digital Design Awareness
Missing physical/spatial aspects
Verbosity and constraints of current digital standards
Digital Representations Limitations
List provides birdirectional linear access
Table works well for arrays	Tabular Affordances:
Table provides systematic organization
Context-dependent table utility
Table Familiarity and General Preference.
Table enables flexible access patterns
Table Structural Inadequacy for Trees
Table undermines learning objectives
Edge-Following Strategies	Tactile Navigation Patterns
Tactile Value & Index Location
Free Exploration vs. Strategic Exploration
Screen Reader Navigation Workarounds & Barriers	Digital Navigation Approaches
Sequential vs. Strategic Traversal Approaches
Learning & Guidance in Digital Navigation
Tree Navigation Confusion
Table & Column-Based Navigation Strategies
List navigation simplicity
Navigation Preferences
Navigation confusion and difficulty locating nodes	Navigable Limitations
Command complexity in digital tree
Navigable tree needs interaction improvements
Confusion and frustration with expand/collapse interaction
Mismatch between expected and actual navigation model
Verification across modalities	Strategic Integration	2. Multimodal Integration & Strategic Use: How participants combined representations for enhanced understanding
Strategic Switching
Data structure-specific switching effects
Complexity-driven preferences
Value of multiple options	Synergistic Effects
Value of Combining Modalities
Multi-representation comfort
Task-specific Utility	Context-Dependent Use
Context-dependent Preferences
Systematic Representation Rankings
Multimodal mental model building	Mental Model Construction	3. Learning Processes & Mental Model Development: How understanding developed over time and across representations
Tactile Supports Mental Model Construction
Instructional Sequencing Effects
Table provides limited mental model support
Terminology Barriers	Learning Barriers & Misconceptions
Memory management challenges
Representation Mapping Difficulties
Perceptions Around Cheating and Shortcuts
Learning through analogy/metaphor	Learning Strategies
Metacognitive learning strategies
Working memory preferences
Transfer Across Data Structures
Learning Curve & Familiarity	Prior CS Experience Effects on Understanding	4. Conceptual Understanding & Algorithm Application: Evidence of successful learning outcomes across different cognitive domains
Past Experience effects
Progressive Understanding
Semantic role comprehension	Semantics
Semantic interpretation challenges
Role Identification in Structures
Spatial Positioning	Structural Understanding
Layout & Orientation
Tactile Layout Comprehension
Algorithm Application and Verification	Algorithmic Reasoning:
Representation-specific algorithm support
Reasoning Strategies and Verbalization
Value of Accessible Instruction	Educational Implications	5. Accessibility Design Implications: Broader insights for accessible computing education
Educational accessibility barriers
Accessibility Benefits Outside BVI

## Sheet: Open Codes
Code
Tactile Intuitiveness
Tactile comprehension advantages
Ease & Efficiency of Tactile Navigation
Tactile supports mental model construction
Tactile-Supported BST Understanding
Strong tactile preference
Tactile Efficiency Trade-Offs
Positive Attitudes Toward Braille.
Tactile Perception Challenges
Braille Format Challenges.
Navigable tree supports efficient hierarchical access
Digital Efficiency Trade-Offs
Navigable tree/list has familiar interaction patterns
Digital Design Awareness
Missing physical/spatial aspects
Verbosity and constraints of current digital standards
Digital Representations Limitations
List provides birdirectional linear access
Table works well for arrays
Table provides systematic organization
Context-dependent table utility
Table Familiarity and General Preference.
Table enables flexible access patterns
Table Structural Inadequacy for Trees
Table undermines learning objectives
Edge-Following Strategies
Tactile Value & Index Location
Free Exploration vs. Strategic Exploration
Screen Reader Navigation Workarounds & Barriers
Sequential vs. Strategic Traversal Approaches
Learning & Guidance in Digital Navigation
Tree Navigation Confusion
Table & Column-Based Navigation Strategies
List navigation simplicity
Navigation Preferences
Navigation confusion and difficulty locating nodes
Command complexity in digital tree
Navigable tree needs interaction improvements
Confusion and frustration with expand/collapse interaction
Mismatch between expected and actual navigation model
Verification across modalities
Strategic Switching
Data structure-specific switching effects
Complexity-driven preferences
Value of multiple options
Value of Combining Modalities
Multi-representation comfort
Task-specific Utility
Context-dependent Preferences
Systematic Representation Rankings
Multimodal mental model building
Tactile supports mental model construction
Instructional Sequencing Effects
Table provides limited mental model support
Terminology Barriers
Memory management challenges
Representation Mapping Difficulties
Perceptions Around Cheating and Shortcuts
Learning through analogy/metaphor
Metacognitive learning strategies
Working memory preferences
Transfer Across Data Structures
Learning Curve & Familiarity
Past Experience effects
Progressive Understanding
Semantic role comprehension
Semantic interpretation challenges
Role Identification in Structures
Spatial Positioning
Layout & Orientation
Tactile Layout Comprehension
Algorithm Application and Verification
Representation-specific algorithm support
Reasoning Strategies and Verbalization
Value of Accessible Instruction
Educational accessibility barriers
Accessibility Benefits Outside BVI
